# Supplementary material for: Aggregation-Enhanced Room-Temperature Phosphorescence from Au(I) Complexes Bearing Mesogenic Biphenylethynyl Ligands
Source: Molecules. 2021 Nov 30;26(23):7255. doi: 10.3390/molecules26237255 (PMC8658970; doi:10.3390/molecules26237255)
Supplement: Supplementary file 1 [file molecules-26-07255-s001.zip]

Archive with 1 entries (1 files):
- molecules-1485148-supplementary.pdf
